# Supplementary material for: Intimate partner violence against adolescents and young women in sub-Saharan Africa: who is most vulnerable?
Source: Reprod Health. 2021 Jun 17;18(Suppl 1):119. doi: 10.1186/s12978-021-01077-z (PMC8210343; doi:10.1186/s12978-021-01077-z)
Supplement: Supplementary file 1 — Additional file 1: Table S1. Prevalence of IPV among AYW by country and the stratifiers, SSA. [file 12978_2021_1077_MOESM1_ESM.xlsx]

## Sheet: Table 2
a	vawgPrimary	ci_lbPrimary	ci_ubPrimary	vawgSecondary	ci_lbSecondary	ci_ubSecondary	vawgTertile1	ci_lbTertile1	ci_ubTertile1	vawgTertile3	ci_lbTertile3	ci_ubTertile3	vawgRural	ci_lbRural	ci_ubRural	vawgUrban	ci_lbUrban	ci_ubUrban	vawgBeating	ci_lbBeating	ci_ubBeating	vawgNobeating	ci_lbNobeating	ci_ubNobeating	vawgNogap	ci_lbNogap	ci_ubNogap	vawgGap	ci_lbGap	ci_ubGap	vawgLowest	ci_lbLowest	ci_ubLowest	vawgHighest	ci_lbHighest	ci_ubHighest	vawga15_19	ci_lba15_19	ci_uba15_19	vawga20_24	ci_lba20_24	ci_uba20_24	vawga15_24	ci_lba15_24	ci_uba15_24	unwgtna15_24	vawga15_24	ci_lba15_24	ci_uba15_24
Gabon	44.3	34.9	54	43	34.8	51.7	51.8	42.4	61.1	33.5	20.8	49	42.8	35.6	50.3	43.5	35.8	51.5	48.4	40	56.8	36.2	27.3	46.1	55.1	43	66.6	37.9	28.7	47.9	52.8	44.6	60.9	27.1	11.7	51.1	41.1	31.4	51.6	44.2	36.7	51.9	43.4	36.7	50.3	573	38.8	32.3	45.6
CongoDRC	40.9	36.1	45.9	40.9	34.6	47.5	38.1	32.3	44.2	44.1	36.1	52.4	40.3	35.3	45.4	42.5	35.3	50	44.4	39.9	48.9	28.7	20.6	38.5	41.7	35.5	48.3	40.2	35.4	45.3	41.6	34.4	49.1	37.3	27.1	48.8	38.3	30.7	46.6	41.8	37.5	46.3	40.9	36.8	45.1	1136	32.6	29.1	36.4
Cameroon	37.1	32.8	41.5	43.9	37.7	50.2	36.9	30.8	43.4	50	43.2	56.7	37.4	32.5	42.6	42.4	37.2	47.8	46.7	41.1	52.3	31.7	26.8	37.1	48.5	41.9	55.2	35.7	31.5	40.1	34.5	27.4	42.4	50	41	59	37.8	31	45.2	40.5	35.8	45.4	39.8	36.1	43.5	943	33.4	29.7	37.4
SieraLeone	36.1	30.9	41.7	38.6	31.2	46.4	31.2	24.4	39	46.4	37.9	55.1	35.5	30.2	41.3	40.2	32.4	48.5	39.7	33.6	46	30	23.6	37.4	30.9	23.9	38.9	39.2	33.9	44.8	31.7	23.5	41.2	48.4	37.6	59.4	32.5	24.9	41.2	38.6	33.4	44.1	36.7	32.2	41.4	681	32.9	28.7	37.4
Burundi	38.6	35.2	42	24	18.1	31	39.1	34.4	44	31.2	25.7	37.3	37.5	34.2	40.9	25.7	19.3	33.4	41.9	38.1	45.8	26.4	22	31.2	38.9	35.1	42.7	31.5	26.7	36.8	36.8	31.2	42.9	30.5	23.1	39.1	34.7	26.8	43.5	36.7	33.5	40	36.4	33.4	39.6	1010	23.6	20.9	26.5
Uganda	36.4	33.1	39.8	24.7	20.1	29.9	40.5	36.7	44.4	21.2	17.1	26	34.8	31.4	38.3	24.5	19.2	30.6	39.4	35.6	43.3	24.1	20.6	28	34	30.1	38.1	30.8	27	34.8	43.6	38.6	48.8	17.4	12.6	23.5	29.2	24.2	34.7	33.7	30.6	37	32.5	29.6	35.6	1675	23.9	21.5	26.4
Tanzania	34.8	31.2	38.6	23.3	18.2	29.4	32.2	26.6	38.2	26.8	22.1	32.1	33.8	30	37.8	28.2	22.8	34.2	37.1	32.8	41.6	23	19	27.6	31.7	27.3	36.5	32.9	28.7	37.5	31.3	24.5	39.1	28.6	22	36.3	27.6	22.7	33.2	34.2	30.7	37.9	32.4	29.2	35.7	1491	28.9	25.9	32
Zambia	32.2	28.6	36	31.3	27.3	35.7	31.3	27.8	35	33.8	27.4	40.8	30.4	27.3	33.6	34.1	28.6	40.1	36.5	32.8	40.4	26.3	22.3	30.7	34.1	30.2	38.3	29.6	25.8	33.7	31.8	27.5	36.6	30.7	21.8	41.4	29.1	24.1	34.6	32.8	29.5	36.2	31.8	29	34.8	1694	26.2	23.5	29
Angola	27.6	24.1	31.5	35.6	29.5	42.3	26.3	21.9	31.2	36.6	27	47.5	25.2	21	29.8	34.3	29.4	39.5	44.5	39.4	49.6	24	19.9	28.6	33.8	29.5	38.4	25.8	20.3	32	29.6	24.1	35.8	40.1	28	53.6	24.3	19.8	29.4	33	29.1	37.1	30.6	27.2	34.2	2086	28.5	25.3	31.9
Namibia	28.9	17.2	44.2	29.2	19.5	41.2	28.8	17.8	43				25	16.5	36.1	32.3	20	47.8	50.2	34.6	65.7	13.3	8.2	20.7	25.1	14.4	40	32.4	21.9	45.1										23.7	16.1	33.5	29.1	20.9	38.9	125	26.7	19.2	36
Zimbabwe	31.6	25.8	38.2	26.9	23.5	30.7	26.3	21	32.4	28	22.8	33.7	28.5	24.5	32.8	28.3	23.4	33.8	32.9	28	38.2	24.3	20.5	28.5	31.2	26.6	36.2	26.2	22.5	30.3	26.3	20.4	33.1	21.1	14.2	30	29.3	22.7	37	28.1	24.8	31.6	28.4	25.2	31.9	1081	21.5	18.7	24.6
Malawi	28.4	25.2	31.7	17.6	12.5	24.2	26.3	22.5	30.5	23.1	17.5	29.8	25.4	22.5	28.5	30.5	22.3	40.2	33.3	26.5	40.8	24.5	21.4	27.9	28	24.3	32	22.3	18.2	27.1	26.7	21.3	33	21.5	14.1	31.4	27	21.5	33.4	25.8	22.8	29	26.1	23.3	29.1	1265	15.8	13.6	18.4
CotedIvoire	25.2	21.8	28.9	26.6	16	40.8	23.9	19.1	29.3	28.8	22.5	36	22.6	18.8	26.9	29.5	24.3	35.2	28.2	24.5	32.3	22.1	16.8	28.3	27.3	20.3	35.8	24.8	21.1	28.8	25.8	19.6	33.2	29.7	20.9	40.4	20.3	15.2	26.5	27.3	23.4	31.5	25.3	22.2	28.8	960	24.4	21.3	27.7
Kenya	27.7	22.8	33.2	20.9	14	30	27.9	22.6	33.9	21	13.7	30.9	27.9	22.9	33.6	21.8	15.6	29.7	31.7	26	38	19.4	13.7	26.6	25	18.8	32.4	24.3	19.4	30	30.4	23	39.1	21.9	11.8	37.2	19.3	11.6	30.2	26.3	21.6	31.5	25.2	21.1	29.8	676	21.1	17.2	25.6
Mali	24.4	20.3	29.1	25.3	18.1	34	19.7	14.3	26.5	25.8	17.7	36.1	23.5	19.8	27.8	28.7	17.3	43.6	27.3	22.6	32.6	13	7.8	21.1	23.8	17.4	31.7	24.9	20.3	30.1	12.8	7.6	20.8	23.8	16.5	33.2	22.3	16.8	28.9	26.1	20.9	32.1	24.7	20.6	29.2	847	20.3	17	24.1
Rwanda	26	20.1	32.9	14.5	6.8	28.3	33.2	24.3	43.3	15.5	9.4	24.6	26.3	20.4	33.1	12.8	5.7	26.3	24.2	17.1	33	23.7	17.1	31.8	20.8	15.1	28	30.3	20.5	42.3	32.3	22	44.5	9.1	3.1	23.5				23.5	18.3	29.6	23.9	18.9	29.8	219	19.1	14.7	24.4
Ethiopia	22.2	17.8	27.3	18.3	10.7	29.6	23.8	17.8	31	16.4	11.4	23	23.2	18.9	28.2	12.1	6.7	20.8	22.4	17.9	27.7	20.3	13.4	29.5	21.8	15.2	30.1	21.6	16.6	27.7	21.2	15.6	28	12.9	7.9	20.5	19.7	11.4	32	22.4	18.3	27.2	21.7	17.8	26.1	814	18.7	14.9	23.1
Chad	17.3	14	21.3	22.3	13.9	33.6	19.2	14.3	25.4	13.9	9.6	19.9	17.9	14.1	22.5	19.5	13.4	27.3	20.6	16.6	25.3	11.2	6.7	18.1	17.7	11.4	26.5	18.3	14.6	22.6	19.1	12.6	27.8	14.8	9.6	22.2	15	10.9	20.2	20.2	15.7	25.6	18.2	14.9	22.2	948	14.2	11.5	17.3
Nigeria	16.6	13.9	19.7	17.6	13.9	22	17.7	14.3	21.6	13.9	9	20.9	17.3	14.8	20.1	16.2	12.3	21	21.1	17.4	25.5	14.4	11.9	17.4	20	15.8	24.9	16.2	13.7	18.9	18	14	22.8	8.1	3.6	17.1	13.2	10.4	16.6	18.5	15.8	21.5	17	14.8	19.4	1530	12.8	10.9	14.9
SouthAfrica				14.8	8.8	23.8	23.4	12.9	38.5	6.6	0.8	37.1	14.2	4.5	36.4	16.4	9.7	26.4				14.5	8.8	23.2	15.5	7.3	30	16.2	9	27.4	12.7	5.2	28							15.8	9.6	25	15.8	9.8	24.5	185	12.2	7.2	19.8
Togo	16.2	13.2	19.7	13	9.1	18.1	16.3	12.2	21.5	13.7	9.6	19.2	15.3	12.3	18.9	14.7	10.4	20.3	17.1	13	22.3	14.1	11	17.9	17.6	13.8	22.1	13.1	10.3	16.5	16.2	11.2	22.8	11.4	7.1	17.8	13.9	9.2	20.4	15.3	12.5	18.7	15.1	12.5	18	785	11.9	9.6	14.5
Benin	14.1	11.1	17.9	14.2	9.7	20.5	11.4	7	18.1	12.9	9	18.2	15.5	12	19.9	11.8	8.5	16	23.2	17.1	30.6	9.9	7.6	12.9	16.7	12.7	21.6	12	8.7	16.3	9.5	4.7	18.4	13.4	8.5	20.4	14.9	9.8	22	13.9	10.9	17.5	14.2	11.5	17.3	832	9.1	7	11.7
Senegal	16.6	11.9	22.7	4.9	2.4	9.6	15.6	11	21.6	17.8	6.4	40.5	12.4	9	16.8	18.9	9.6	33.9	15.3	10.4	21.9	12.4	7.2	20.5	12	5.9	23	14.6	10.3	20.2	17.4	11.9	24.7	19.4	4.2	57.1	15.9	9.1	26.4	13.2	9	18.9	14.1	10.3	19	504	10.4	6.9	15.2
Mozambique	10.9	7.8	14.9	18.2	12.1	26.4	8.3	4.2	15.8	19.2	14.3	25.4	9.4	6.3	13.9	19.5	14	26.4	18.8	11.7	28.8	11.7	8.6	15.7	13	9.1	18.1	11.3	7.4	16.9	4.3	1.9	9.3	22.1	15.2	30.9	9.1	5.2	15.4	14	10.7	18	12.4	9.6	16	661	11.8	9	15.3
BurkinaFaso	8.2	6.9	9.7	10.7	5.6	19.5	8	5.9	10.7	8.7	6.6	11.5	8.2	6.8	9.8	9.3	6.5	13.2	9.6	7.4	12.3	7.4	6	9.1	8.4	6.4	10.9	8.4	6.9	10.3	6.7	4.4	10.1	10.6	7.4	15	4	2.6	6.1	10.2	8.5	12.1	8.4	7.1	9.9	2475	7.8	6.6	9.1
Gambia	7	4.8	10	7.3	4.2	12.5	8.3	5	13.3	6.7	3.7	12	7.1	4.7	10.5	7.1	4.4	11.3	7.5	5.3	10.7	6	3.2	10.9	8.1	3	20.1	7	5	9.6	11.9	7.1	19.4	6.6	2.8	14.4	5.2	2.9	9.2	8	5.6	11.3	7.1	5.2	9.6	869	5.3	3.7	7.4
Comoros	7.3	4.1	12.9	5.3	2.9	9.6	7.8	3.8	15.6	5.3	2.5	11	5.9	3.4	10.1	7.7	4.4	13.1	7.7	4.3	13.5	5.5	3.2	9.2	8.2	4.2	15.6	5.5	3.4	8.7	4.8	1.7	13	1.6	0.3	9	3.6	1.5	8.8	7.8	5	12.1	6.5	4.4	9.6	479	5.2	3.5	7.7
[truncated: 22 more columns]

## Sheet: Table S1
	Country	Primary % (95% CI)	Secondary + % (95% CI)	P-value	Rural % (95% CI)	Urban % (95% CI)	P-value	Support beating	Doesn’t support beating	P-value	No age gap or less than 5 years	age gap 5+	P-value	Quintile 1	Quintile 5	P-value	15-19	20-24	P-value	Overall Violence % (95% CI)	N	Physical IPV % (95% CI)	Sexual IPV % (95% CI)
	Gabon	44.3 [34.9,54.0]	43.0 [34.8,51.7]	0.853	42.8 [35.6,50.3]	43.5 [35.8,51.5]	0.903	48.4 [40.0,56.8]	36.2 [27.3,46.1]	0.052	55.1 [43.0,66.6]	37.9 [28.7,47.9]	0.042	52.8 [44.6,60.9]	27.1 [11.7,51.1]	0.012	41.1 [31.4,51.6]	44.2 [36.7,51.9]	0.599	43.4 [36.7,50.3]	573	38.8 [32.3,45.6]	16.1 [11.6,21.9]
	CongoDRC	40.9 [36.1,45.9]	40.9 [34.6,47.5]	0.995	40.3 [35.3,45.4]	42.5 [35.3,50.0]	0.63	44.4 [39.9,48.9]	28.7 [20.6,38.5]	0.003	41.7 [35.5,48.3]	40.2 [35.4,45.3]	0.7	41.6 [34.4,49.1]	37.3 [27.1,48.8]	0.304	38.3 [30.7,46.6]	41.8 [37.5,46.3]	0.408	40.9 [36.8,45.1]	1136	32.6 [29.1,36.4]	23.9 [20.0,28.3]
	Cameroon	37.1 [32.8,41.5]	43.9 [37.7,50.2]	0.073	37.4 [32.5,42.6]	42.4 [37.2,47.8]	0.18	46.7 [41.1,52.3]	31.7 [26.8,37.1]	0.001	48.5 [41.9,55.2]	35.7 [31.5,40.1]	0.001	34.5 [27.4,42.4]	50.0 [41.0,59.0]	0.001	37.8 [31.0,45.2]	40.5 [35.8,45.4]	0.565	39.8 [36.1,43.5]	943	33.4 [29.7,37.4]	16.3 [13.6,19.5]
	SieraLeone	36.1 [30.9,41.7]	38.6 [31.2,46.4]	0.598	35.5 [30.2,41.3]	40.2 [32.4,48.5]	0.345	39.7 [33.6,46.0]	30.0 [23.6,37.4]	0.052	30.9 [23.9,38.9]	39.2 [33.9,44.8]	0.076	31.7 [23.5,41.2]	48.4 [37.6,59.4]	0.029	32.5 [24.9,41.2]	38.6 [33.4,44.1]	0.221	36.7 [32.2,41.4]	681	32.9 [28.7,37.4]	8.6 [6.3,11.7]
	Burundi	38.6 [35.2,42.0]	24.0 [18.1,31.0]	0.001	37.5 [34.2,40.9]	25.7 [19.3,33.4]	0.006	41.9 [38.1,45.8]	26.4 [22.0,31.2]	0.001	38.9 [35.1,42.7]	31.5 [26.7,36.8]	0.022	36.8 [31.2,42.9]	30.5 [23.1,39.1]	0.102	34.7 [26.8,43.5]	36.7 [33.5,40.0]	0.663	36.4 [33.4,39.6]	1010	23.6 [20.9,26.5]	23.2 [20.6,26.1]
	Uganda	36.4 [33.1,39.8]	24.7 [20.1,29.9]	0.001	34.8 [31.4,38.3]	24.5 [19.2,30.6]	0.004	39.4 [35.6,43.3]	24.1 [20.6,28.0]	0.001	34.0 [30.1,38.1]	30.8 [27.0,34.8]	0.233	43.6 [38.6,48.8]	17.4 [12.6,23.5]	0.001	29.2 [24.2,34.7]	33.7 [30.6,37.0]	0.12	32.5 [29.6,35.6]	1675	23.9 [21.5,26.4]	18.3 [16.1,20.7]
	Tanzania	34.8 [31.2,38.6]	23.3 [18.2,29.4]	0.001	33.8 [30.0,37.8]	28.2 [22.8,34.2]	0.122	37.1 [32.8,41.6]	23.0 [19.0,27.6]	0.001	31.7 [27.3,36.5]	32.9 [28.7,37.5]	0.69	31.3 [24.5,39.1]	28.6 [22.0,36.3]	0.029	27.6 [22.7,33.2]	34.2 [30.7,37.9]	0.028	32.4 [29.2,35.7]	1491	28.9 [25.9,32.0]	11.6 [9.7,13.8]
	Zambia	32.2 [28.6,36.0]	31.3 [27.3,35.7]	0.745	30.4 [27.3,33.6]	34.1 [28.6,40.1]	0.255	36.5 [32.8,40.4]	26.3 [22.3,30.7]	0.001	34.1 [30.2,38.3]	29.6 [25.8,33.7]	0.101	31.8 [27.5,36.6]	30.7 [21.8,41.4]	0.661	29.1 [24.1,34.6]	32.8 [29.5,36.2]	0.235	31.8 [29.0,34.8]	1694	26.2 [23.5,29.0]	14.9 [13.0,17.0]
	Angola	27.6 [24.1,31.5]	35.6 [29.5,42.3]	0.127	25.2 [21.0,29.8]	34.3 [29.4,39.5]	0.008	44.5 [39.4,49.6]	24.0 [19.9,28.6]	0.001	33.8 [29.5,38.4]	25.8 [20.3,32.0]	0.038	29.6 [24.1,35.8]	40.1 [28.0,53.6]	0.087	24.3 [19.8,29.4]	33.0 [29.1,37.1]	0.003	30.6 [27.2,34.2]	2086	28.5 [25.3,31.9]	9.8 [8.1,11.8]
	Namibia	28.9 [17.2,44.2]	29.2 [19.5,41.2]	0.973	25.0 [16.5,36.1]	32.3 [20.0,47.8]	0.397	50.2 [34.6,65.7]	13.3 [8.2,20.7]	0.001	25.1 [14.4,40.0]	32.4 [21.9,45.1]	0.401	-	-	-	-	23.7 [16.1,33.5]	-	29.1 [20.9,38.9]	125	26.7 [19.2,36.0]	10.1 [5.5,17.9]
	Zimbabwe	31.6 [25.8,38.2]	26.9 [23.5,30.7]	0.167	28.5 [24.5,32.8]	28.3 [23.4,33.8]	0.962	32.9 [28.0,38.2]	24.3 [20.5,28.5]	0.007	31.2 [26.6,36.2]	26.2 [22.5,30.3]	0.077	26.3 [20.4,33.1]	21.1 [14.2,30.0]	0.408	29.3 [22.7,37.0]	28.1 [24.8,31.6]	0.743	28.4 [25.2,31.9]	1081	21.5 [18.7,24.6]	12.9 [10.7,15.5]
	Malawi	28.4 [25.2,31.7]	17.6 [12.5,24.2]	0.005	25.4 [22.5,28.5]	30.5 [22.3,40.2]	0.272	33.3 [26.5,40.8]	24.5 [21.4,27.9]	0.025	28.0 [24.3,32.0]	22.3 [18.2,27.1]	0.078	26.7 [21.3,33.0]	21.5 [14.1,31.4]	0.457	27.0 [21.5,33.4]	25.8 [22.8,29.0]	0.697	26.1 [23.3,29.1]	1265	15.8 [13.6,18.4]	16.9 [14.5,19.6]
	CotedIvoire	25.2 [21.8,28.9]	26.6 [16.0,40.8]	0.835	22.6 [18.8,26.9]	29.5 [24.3,35.2]	0.046	28.2 [24.5,32.3]	22.1 [16.8,28.3]	0.102	27.3 [20.3,35.8]	24.8 [21.1,28.8]	0.571	25.8 [19.6,33.2]	29.7 [20.9,40.4]	0.673	20.3 [15.2,26.5]	27.3 [23.4,31.5]	0.068	25.3 [22.2,28.8]	960	24.4 [21.3,27.7]	5.9 [4.2,8.1]
	Kenya	27.7 [22.8,33.2]	20.9 [14.0,30.0]	0.188	27.9 [22.9,33.6]	21.8 [15.6,29.7]	0.193	31.7 [26.0,38.0]	19.4 [13.7,26.6]	0.011	25.0 [18.8,32.4]	24.3 [19.4,30.0]	0.873	30.4 [23.0,39.1]	21.9 [11.8,37.2]	0.671	19.3 [11.6,30.2]	26.3 [21.6,31.5]	0.233	25.2 [21.1,29.8]	676	21.1 [17.2,25.6]	9.1 [6.5,12.6]
	Mali	24.4 [20.3,29.1]	25.3 [18.1,34.0]	0.837	23.5 [19.8,27.8]	28.7 [17.3,43.6]	0.449	27.3 [22.6,32.6]	13.0 [7.8,21.1]	0.003	23.8 [17.4,31.7]	24.9 [20.3,30.1]	0.808	12.8 [7.6,20.8]	23.8 [16.5,33.2]	0.191	22.3 [16.8,28.9]	26.1 [20.9,32.1]	0.356	24.7 [20.6,29.2]	847	20.3 [17.0,24.1]	12.9 [10.3,16.1]
	Rwanda	26.0 [20.1,32.9]	14.5 [6.8,28.3]	0.118	26.3 [20.4,33.1]	12.8 [5.7,26.3]	0.059	24.2 [17.1,33.0]	23.7 [17.1,31.8]	0.918	20.8 [15.1,28.0]	30.3 [20.5,42.3]	0.138	32.3 [22.0,44.5]	9.1 [3.1,23.5]	0.025	-	23.5 [18.3,29.6]	-	23.9 [18.9,29.8]	219	19.1 [14.7,24.4]	8.4 [5.5,12.8]
	Ethiopia	22.2 [17.8,27.3]	18.3 [10.7,29.6]	0.503	23.2 [18.9,28.2]	12.1 [6.7,20.8]	0.024	22.4 [17.9,27.7]	20.3 [13.4,29.5]	0.671	21.8 [15.2,30.1]	21.6 [16.6,27.7]	0.982	21.2 [15.6,28.0]	12.9 [7.9,20.5]	0.213	19.7 [11.4,32.0]	22.4 [18.3,27.2]	0.652	21.7 [17.8,26.1]	814	18.7 [14.9,23.1]	8.4 [5.8,12.0]
	Chad	17.3 [14.0,21.3]	22.3 [13.9,33.6]	0.309	17.9 [14.1,22.5]	19.5 [13.4,27.3]	0.707	20.6 [16.6,25.3]	11.2 [6.7,18.1]	0.018	17.7 [11.4,26.5]	18.3 [14.6,22.6]	0.055	19.1 [12.6,27.8]	14.8 [9.6,22.2]	0.799	15.0 [10.9,20.2]	20.2 [15.7,25.6]	0.658	18.2 [14.9,22.2]	948	14.2 [11.5,17.3]	8.7 [6.4,11.9]
	Nigeria	16.6 [13.9,19.7]	17.6 [13.9,22.0]	0.689	17.3 [14.8,20.1]	16.2 [12.3,21.0]	0.67	21.1 [17.4,25.5]	14.4 [11.9,17.4]	0.006	20.0 [15.8,24.9]	16.2 [13.7,18.9]	0.137	18.0 [14.0,22.8]	8.1 [3.6,17.1]	0.153	13.2 [10.4,16.6]	18.5 [15.8,21.5]	0.002	17.0 [14.8,19.4]	1530	12.8 [10.9,14.9]	8.4 [6.7,10.4]
	SouthAfrica	-	14.8 [8.8,23.8]	-	14.2 [4.5,36.4]	16.4 [9.7,26.4]	0.807	-	14.5 [8.8,23.2]	0.201	15.5 [7.3,30.0]	16.2 [9.0,27.4]	0.928	12.7 [5.2,28.0]	-	0.533	-	15.8 [9.6,25.0]	-	15.8 [9.8,24.5]	185	12.2 [7.2,19.8]	8.0 [3.6,16.8]
	Togo	16.2 [13.2,19.7]	13.0 [9.1,18.1]	0.26	15.3 [12.3,18.9]	14.7 [10.4,20.3]	0.834	17.1 [13.0,22.3]	14.1 [11.0,17.9]	0.302	17.6 [13.8,22.1]	13.1 [10.3,16.5]	0.055	16.2 [11.2,22.8]	11.4 [7.1,17.8]	0.799	13.9 [9.2,20.4]	15.3 [12.5,18.7]	0.658	15.1 [12.5,18.0]	785	11.9 [9.6,14.5]	7.1 [5.3,9.4]
	Benin	14.1 [11.1,17.9]	14.2 [9.7,20.5]	0.974	15.5 [12.0,19.9]	11.8 [8.5,16.0]	0.18	23.2 [17.1,30.6]	9.9 [7.6,12.9]	0.001	16.7 [12.7,21.6]	12.0 [8.7,16.3]	0.11	9.5 [4.7,18.4]	13.4 [8.5,20.4]	0.344	14.9 [9.8,22.0]	13.9 [10.9,17.5]	0.772	14.2 [11.5,17.3]	832	9.1 [7.0,11.7]	7.7 [5.7,10.3]
	Senegal	16.6 [11.9,22.7]	4.9 [2.4,9.6]	0.445	12.4 [9.0,16.8]	18.9 [9.6,33.9]	0.251	15.3 [10.4,21.9]	12.4 [7.2,20.5]	0.53	12.0 [5.9,23.0]	14.6 [10.3,20.2]	0.62	17.4 [11.9,24.7]	19.4 [4.2,57.1]	0.001	15.9 [9.1,26.4]	13.2 [9.0,18.9]	0.576	14.1 [10.3,19.0]	504	10.4 [6.9,15.2]	8.2 [5.4,12.2]
	Mozambique	10.9 [7.8,14.9]	18.2 [12.1,26.4]	0.045	9.4 [6.3,13.9]	19.5 [14.0,26.4]	0.004	18.8 [11.7,28.8]	11.7 [8.6,15.7]	0.113	13.0 [9.1,18.1]	11.3 [7.4,16.9]	0.598	4.3 [1.9,9.3]	22.1 [15.2,30.9]	0.017	9.1 [5.2,15.4]	14.0 [10.7,18.0]	0.117	12.4 [9.6,16.0]	661	11.8 [9.0,15.3]	2.1 [1.2,3.5]
	BurkinaFaso	8.2 [6.9,9.7]	10.7 [5.6,19.5]	0.417	8.2 [6.8,9.8]	9.3 [6.5,13.2]	0.516	9.6 [7.4,12.3]	7.4 [6.0,9.1]	0.121	8.4 [6.4,10.9]	8.4 [6.9,10.3]	0.968	6.7 [4.4,10.1]	10.6 [7.4,15.0]	0.321	4.0 [2.6,6.1]	10.2 [8.5,12.1]	0.001	8.4 [7.1,9.9]	2475	7.8 [6.6,9.1]	1.5 [1.0,2.2]
	Gambia	7.0 [4.8,10.0]	7.3 [4.2,12.5]	0.873	7.1 [4.7,10.5]	7.1 [4.4,11.3]	0.983	7.5 [5.3,10.7]	6.0 [3.2,10.9]	0.512	8.1 [3.0,20.1]	7.0 [5.0,9.6]	0.773	11.9 [7.1,19.4]	6.6 [2.8,14.4]	0.169	5.2 [2.9,9.2]	8.0 [5.6,11.3]	0.189	7.1 [5.2,9.6]	869	5.3 [3.7,7.4]	2.2 [1.2,4.0]
	Comoros	7.3 [4.1,12.9]	5.3 [2.9,9.6]	0.464	5.9 [3.4,10.1]	7.7 [4.4,13.1]	0.501	7.7 [4.3,13.5]	5.5 [3.2,9.2]	0.401	8.2 [4.2,15.6]	5.5 [3.4,8.7]	0.344	4.8 [1.7,13.0]	1.6 [0.3,9.0]	0.138	3.6 [1.5,8.8]	7.8 [5.0,12.1]	0.126	6.5 [4.4,9.6]	479	5.2 [3.5,7.7]	2.0 [1.0,4.1]

## Sheet: both
a	vawgPrimary	ci_lbPrimary	ci_ubPrimary	vawgSecondary	ci_lbSecondary	ci_ubSecondary	vawgTertile1	ci_lbTertile1	ci_ubTertile1	vawgTertile3	ci_lbTertile3	ci_ubTertile3	vawgRural	ci_lbRural	ci_ubRural	vawgUrban	ci_lbUrban	ci_ubUrban	vawgBeating	ci_lbBeating	ci_ubBeating	vawgNobeating	ci_lbNobeating	ci_ubNobeating	vawgNogap	ci_lbNogap	ci_ubNogap	vawgGap	ci_lbGap	ci_ubGap	vawgLowest	ci_lbLowest	ci_ubLowest	vawgHighest	ci_lbHighest	ci_ubHighest	vawga15_19	ci_lba15_19	ci_uba15_19	vawga20_24	ci_lba20_24	ci_uba20_24	vawga15_24	ci_lba15_24	ci_uba15_24	unwgtna15_24	vawga15_24	ci_lba15_24	ci_uba15_24
Gabon	44.3	34.9	54	43	34.8	51.7	51.8	42.4	61.1	33.5	20.8	49	42.8	35.6	50.3	43.5	35.8	51.5	48.4	40	56.8	36.2	27.3	46.1	55.1	43	66.6	37.9	28.7	47.9	52.8	44.6	60.9	27.1	11.7	51.1	41.1	31.4	51.6	44.2	36.7	51.9	43.4	36.7	50.3	573	38.8	32.3	45.6
CongoDRC	40.9	36.1	45.9	40.9	34.6	47.5	38.1	32.3	44.2	44.1	36.1	52.4	40.3	35.3	45.4	42.5	35.3	50	44.4	39.9	48.9	28.7	20.6	38.5	41.7	35.5	48.3	40.2	35.4	45.3	41.6	34.4	49.1	37.3	27.1	48.8	38.3	30.7	46.6	41.8	37.5	46.3	40.9	36.8	45.1	1136	32.6	29.1	36.4
Cameroon	37.1	32.8	41.5	43.9	37.7	50.2	36.9	30.8	43.4	50	43.2	56.7	37.4	32.5	42.6	42.4	37.2	47.8	46.7	41.1	52.3	31.7	26.8	37.1	48.5	41.9	55.2	35.7	31.5	40.1	34.5	27.4	42.4	50	41	59	37.8	31	45.2	40.5	35.8	45.4	39.8	36.1	43.5	943	33.4	29.7	37.4
SieraLeone	36.1	30.9	41.7	38.6	31.2	46.4	31.2	24.4	39	46.4	37.9	55.1	35.5	30.2	41.3	40.2	32.4	48.5	39.7	33.6	46	30	23.6	37.4	30.9	23.9	38.9	39.2	33.9	44.8	31.7	23.5	41.2	48.4	37.6	59.4	32.5	24.9	41.2	38.6	33.4	44.1	36.7	32.2	41.4	681	32.9	28.7	37.4
Burundi	38.6	35.2	42	24	18.1	31	39.1	34.4	44	31.2	25.7	37.3	37.5	34.2	40.9	25.7	19.3	33.4	41.9	38.1	45.8	26.4	22	31.2	38.9	35.1	42.7	31.5	26.7	36.8	36.8	31.2	42.9	30.5	23.1	39.1	34.7	26.8	43.5	36.7	33.5	40	36.4	33.4	39.6	1010	23.6	20.9	26.5
Uganda	36.4	33.1	39.8	24.7	20.1	29.9	40.5	36.7	44.4	21.2	17.1	26	34.8	31.4	38.3	24.5	19.2	30.6	39.4	35.6	43.3	24.1	20.6	28	34	30.1	38.1	30.8	27	34.8	43.6	38.6	48.8	17.4	12.6	23.5	29.2	24.2	34.7	33.7	30.6	37	32.5	29.6	35.6	1675	23.9	21.5	26.4
Tanzania	34.8	31.2	38.6	23.3	18.2	29.4	32.2	26.6	38.2	26.8	22.1	32.1	33.8	30	37.8	28.2	22.8	34.2	37.1	32.8	41.6	23	19	27.6	31.7	27.3	36.5	32.9	28.7	37.5	31.3	24.5	39.1	28.6	22	36.3	27.6	22.7	33.2	34.2	30.7	37.9	32.4	29.2	35.7	1491	28.9	25.9	32
Zambia	32.2	28.6	36	31.3	27.3	35.7	31.3	27.8	35	33.8	27.4	40.8	30.4	27.3	33.6	34.1	28.6	40.1	36.5	32.8	40.4	26.3	22.3	30.7	34.1	30.2	38.3	29.6	25.8	33.7	31.8	27.5	36.6	30.7	21.8	41.4	29.1	24.1	34.6	32.8	29.5	36.2	31.8	29	34.8	1694	26.2	23.5	29
Angola	27.6	24.1	31.5	35.6	29.5	42.3	26.3	21.9	31.2	36.6	27	47.5	25.2	21	29.8	34.3	29.4	39.5	44.5	39.4	49.6	24	19.9	28.6	33.8	29.5	38.4	25.8	20.3	32	29.6	24.1	35.8	40.1	28	53.6	24.3	19.8	29.4	33	29.1	37.1	30.6	27.2	34.2	2086	28.5	25.3	31.9
Namibia	28.9	17.2	44.2	29.2	19.5	41.2	28.8	17.8	43				25	16.5	36.1	32.3	20	47.8	50.2	34.6	65.7	13.3	8.2	20.7	25.1	14.4	40	32.4	21.9	45.1										23.7	16.1	33.5	29.1	20.9	38.9	125	26.7	19.2	36
Zimbabwe	31.6	25.8	38.2	26.9	23.5	30.7	26.3	21	32.4	28	22.8	33.7	28.5	24.5	32.8	28.3	23.4	33.8	32.9	28	38.2	24.3	20.5	28.5	31.2	26.6	36.2	26.2	22.5	30.3	26.3	20.4	33.1	21.1	14.2	30	29.3	22.7	37	28.1	24.8	31.6	28.4	25.2	31.9	1081	21.5	18.7	24.6
Malawi	28.4	25.2	31.7	17.6	12.5	24.2	26.3	22.5	30.5	23.1	17.5	29.8	25.4	22.5	28.5	30.5	22.3	40.2	33.3	26.5	40.8	24.5	21.4	27.9	28	24.3	32	22.3	18.2	27.1	26.7	21.3	33	21.5	14.1	31.4	27	21.5	33.4	25.8	22.8	29	26.1	23.3	29.1	1265	15.8	13.6	18.4
CotedIvoire	25.2	21.8	28.9	26.6	16	40.8	23.9	19.1	29.3	28.8	22.5	36	22.6	18.8	26.9	29.5	24.3	35.2	28.2	24.5	32.3	22.1	16.8	28.3	27.3	20.3	35.8	24.8	21.1	28.8	25.8	19.6	33.2	29.7	20.9	40.4	20.3	15.2	26.5	27.3	23.4	31.5	25.3	22.2	28.8	960	24.4	21.3	27.7
Kenya	27.7	22.8	33.2	20.9	14	30	27.9	22.6	33.9	21	13.7	30.9	27.9	22.9	33.6	21.8	15.6	29.7	31.7	26	38	19.4	13.7	26.6	25	18.8	32.4	24.3	19.4	30	30.4	23	39.1	21.9	11.8	37.2	19.3	11.6	30.2	26.3	21.6	31.5	25.2	21.1	29.8	676	21.1	17.2	25.6
Mali	24.4	20.3	29.1	25.3	18.1	34	19.7	14.3	26.5	25.8	17.7	36.1	23.5	19.8	27.8	28.7	17.3	43.6	27.3	22.6	32.6	13	7.8	21.1	23.8	17.4	31.7	24.9	20.3	30.1	12.8	7.6	20.8	23.8	16.5	33.2	22.3	16.8	28.9	26.1	20.9	32.1	24.7	20.6	29.2	847	20.3	17	24.1
Rwanda	26	20.1	32.9	14.5	6.8	28.3	33.2	24.3	43.3	15.5	9.4	24.6	26.3	20.4	33.1	12.8	5.7	26.3	24.2	17.1	33	23.7	17.1	31.8	20.8	15.1	28	30.3	20.5	42.3	32.3	22	44.5	9.1	3.1	23.5				23.5	18.3	29.6	23.9	18.9	29.8	219	19.1	14.7	24.4
Ethiopia	22.2	17.8	27.3	18.3	10.7	29.6	23.8	17.8	31	16.4	11.4	23	23.2	18.9	28.2	12.1	6.7	20.8	22.4	17.9	27.7	20.3	13.4	29.5	21.8	15.2	30.1	21.6	16.6	27.7	21.2	15.6	28	12.9	7.9	20.5	19.7	11.4	32	22.4	18.3	27.2	21.7	17.8	26.1	814	18.7	14.9	23.1
Chad	17.3	14	21.3	22.3	13.9	33.6	19.2	14.3	25.4	13.9	9.6	19.9	17.9	14.1	22.5	19.5	13.4	27.3	20.6	16.6	25.3	11.2	6.7	18.1	17.7	11.4	26.5	18.3	14.6	22.6	19.1	12.6	27.8	14.8	9.6	22.2	15	10.9	20.2	20.2	15.7	25.6	18.2	14.9	22.2	948	14.2	11.5	17.3
Nigeria	16.6	13.9	19.7	17.6	13.9	22	17.7	14.3	21.6	13.9	9	20.9	17.3	14.8	20.1	16.2	12.3	21	21.1	17.4	25.5	14.4	11.9	17.4	20	15.8	24.9	16.2	13.7	18.9	18	14	22.8	8.1	3.6	17.1	13.2	10.4	16.6	18.5	15.8	21.5	17	14.8	19.4	1530	12.8	10.9	14.9
SouthAfrica				14.8	8.8	23.8	23.4	12.9	38.5	6.6	0.8	37.1	14.2	4.5	36.4	16.4	9.7	26.4				14.5	8.8	23.2	15.5	7.3	30	16.2	9	27.4	12.7	5.2	28							15.8	9.6	25	15.8	9.8	24.5	185	12.2	7.2	19.8
Togo	16.2	13.2	19.7	13	9.1	18.1	16.3	12.2	21.5	13.7	9.6	19.2	15.3	12.3	18.9	14.7	10.4	20.3	17.1	13	22.3	14.1	11	17.9	17.6	13.8	22.1	13.1	10.3	16.5	16.2	11.2	22.8	11.4	7.1	17.8	13.9	9.2	20.4	15.3	12.5	18.7	15.1	12.5	18	785	11.9	9.6	14.5
Benin	14.1	11.1	17.9	14.2	9.7	20.5	11.4	7	18.1	12.9	9	18.2	15.5	12	19.9	11.8	8.5	16	23.2	17.1	30.6	9.9	7.6	12.9	16.7	12.7	21.6	12	8.7	16.3	9.5	4.7	18.4	13.4	8.5	20.4	14.9	9.8	22	13.9	10.9	17.5	14.2	11.5	17.3	832	9.1	7	11.7
Senegal	16.6	11.9	22.7	4.9	2.4	9.6	15.6	11	21.6	17.8	6.4	40.5	12.4	9	16.8	18.9	9.6	33.9	15.3	10.4	21.9	12.4	7.2	20.5	12	5.9	23	14.6	10.3	20.2	17.4	11.9	24.7	19.4	4.2	57.1	15.9	9.1	26.4	13.2	9	18.9	14.1	10.3	19	504	10.4	6.9	15.2
Mozambique	10.9	7.8	14.9	18.2	12.1	26.4	8.3	4.2	15.8	19.2	14.3	25.4	9.4	6.3	13.9	19.5	14	26.4	18.8	11.7	28.8	11.7	8.6	15.7	13	9.1	18.1	11.3	7.4	16.9	4.3	1.9	9.3	22.1	15.2	30.9	9.1	5.2	15.4	14	10.7	18	12.4	9.6	16	661	11.8	9	15.3
BurkinaFaso	8.2	6.9	9.7	10.7	5.6	19.5	8	5.9	10.7	8.7	6.6	11.5	8.2	6.8	9.8	9.3	6.5	13.2	9.6	7.4	12.3	7.4	6	9.1	8.4	6.4	10.9	8.4	6.9	10.3	6.7	4.4	10.1	10.6	7.4	15	4	2.6	6.1	10.2	8.5	12.1	8.4	7.1	9.9	2475	7.8	6.6	9.1
Gambia	7	4.8	10	7.3	4.2	12.5	8.3	5	13.3	6.7	3.7	12	7.1	4.7	10.5	7.1	4.4	11.3	7.5	5.3	10.7	6	3.2	10.9	8.1	3	20.1	7	5	9.6	11.9	7.1	19.4	6.6	2.8	14.4	5.2	2.9	9.2	8	5.6	11.3	7.1	5.2	9.6	869	5.3	3.7	7.4
Comoros	7.3	4.1	12.9	5.3	2.9	9.6	7.8	3.8	15.6	5.3	2.5	11	5.9	3.4	10.1	7.7	4.4	13.1	7.7	4.3	13.5	5.5	3.2	9.2	8.2	4.2	15.6	5.5	3.4	8.7	4.8	1.7	13	1.6	0.3	9	3.6	1.5	8.8	7.8	5	12.1	6.5	4.4	9.6	479	5.2	3.5	7.7
[truncated: 3 more columns]

## Sheet: ipv
a	vawga15_24	ci_lba15_24	ci_uba15_24
Angola	28.5	25.3	31.9
Benin	9.1	7	11.7
BurkinaFaso	7.8	6.6	9.1
Burundi	23.6	20.9	26.5
Cameroon	33.4	29.7	37.4
Chad	14.2	11.5	17.3
Comoros	5.2	3.5	7.7
CongoDRC	32.6	29.1	36.4
CotedIvoire	24.4	21.3	27.7
Ethiopia	18.7	14.9	23.1
Gabon	38.8	32.3	45.6
Gambia	5.3	3.7	7.4
Kenya	21.1	17.2	25.6
Malawi	15.8	13.6	18.4
Mali	20.3	17	24.1
Mozambique	11.8	9	15.3
Namibia	26.7	19.2	36
Nigeria	12.8	10.9	14.9
Rwanda	19.1	14.7	24.4
Senegal	10.4	6.9	15.2
SieraLeone	32.9	28.7	37.4
SouthAfrica	12.2	7.2	19.8
Tanzania	28.9	25.9	32
Togo	11.9	9.6	14.5
Uganda	23.9	21.5	26.4
Zambia	26.2	23.5	29
Zimbabwe	21.5	18.7	24.6

## Sheet: sexpv
a	vawga15_24	ci_lba15_24	ci_uba15_24
Angola	9.8	8.1	11.8
Benin	7.7	5.7	10.3
BurkinaFaso	1.5	1	2.2
Burundi	23.2	20.6	26.1
Cameroon	16.3	13.6	19.5
Chad	8.7	6.4	11.9
Comoros	2	1	4.1
CongoDRC	23.9	20	28.3
CotedIvoire	5.9	4.2	8.1
Ethiopia	8.4	5.8	12
Gabon	16.1	11.6	21.9
Gambia	2.2	1.2	4
Kenya	9.1	6.5	12.6
Malawi	16.9	14.5	19.6
Mali	12.9	10.3	16.1
Mozambique	2.1	1.2	3.5
Namibia	10.1	5.5	17.9
Nigeria	8.4	6.7	10.4
Rwanda	8.4	5.5	12.8
Senegal	8.2	5.4	12.2
SieraLeone	8.6	6.3	11.7
SouthAfrica	8	3.6	16.8
Tanzania	11.6	9.7	13.8
Togo	7.1	5.3	9.4
Uganda	18.3	16.1	20.7
Zambia	14.9	13	17
Zimbabwe	12.9	10.7	15.5

## Sheet: Table 3
region	type	medianvawgPrimary	iqr25vawgPrimary	iqr75vawgPrimary	medianvawgSecondary	iqr25vawgSecondary	iqr75vawgSecondary	medianvawgTertile1	iqr25vawgTertile1	iqr75vawgTertile1	medianvawgTertile3	iqr25vawgTertile3	iqr75vawgTertile3	medianvawgRural	iqr25vawgRural	iqr75vawgRural	medianvawgUrban	iqr25vawgUrban	iqr75vawgUrban	medianvawgBeating	iqr25vawgBeating	iqr75vawgBeating	medianvawgNobeating	iqr25vawgNobeating	iqr75vawgNobeating	medianvawgNogap	iqr25vawgNogap	iqr75vawgNogap	medianvawgGap	iqr25vawgGap	iqr75vawgGap	medianvawgLowest	iqr25vawgLowest	iqr75vawgLowest	medianvawgHighest	iqr25vawgHighest	iqr75vawgHighest	medianvawga15_19	iqr25vawga15_19	iqr75vawga15_19	medianvawga20_24	iqr25vawga20_24	iqr75vawga20_24	medianvawga15_24	iqr25vawga15_24	iqr75vawga15_24		Country
Central	BothPV	37.1	27.6	40.9	40.9	35.6	43	36.9	26.3	38.1	36.6	33.5	44.1	37.4	25.2	40.3	42.4	34.3	42.5	44.5	44.4	46.7	28.7	24	31.7	41.7	33.8	48.5	35.7	25.8	37.9	34.5	29.6	41.6	37.3	27.1	40.1	37.8	24.3	38.3	40.5	33	41.8	39.8	30.6	40.9		Central	BothPV
Southern	BothPV	30.25	28.9	31.6	26.9	14.8	29.2	26.3	23.4	28.8	17.3	6.6	28	25	14.2	28.5	28.3	16.4	32.3	41.55	32.9	50.2	14.5	13.3	24.3	25.1	15.5	31.2	26.2	16.2	32.4	19.5	12.7	26.3	21.1	21.1	21.1	29.3	29.3	29.3	23.7	15.8	28.1	28.4	15.8	29.1		Southern	BothPV
Eastern	BothPV	28.05	22.2	34.8	19.6	17.6	24	29.6	23.8	33.2	21.1	16.4	26.8	27.1	23.2	33.8	23.15	12.8	28.2	32.5	22.4	37.1	23.35	19.4	24.5	26.5	20.8	34	26.95	21.6	30.8	30.85	21.2	32.3	21.7	12.9	28.6	27	19.3	29.1	26.05	22.4	33.7	25.65	21.7	32.4		Eastern	BothPV
West	BothPV	16.6	14.1	24.4	14.2	10.7	25.3	16.3	11.4	19.7	13.9	12.9	25.8	15.5	12.4	22.6	16.2	11.8	28.7	21.1	15.3	27.3	13	9.9	14.4	17.6	12	23.8	14.6	12	24.8	16.2	11.9	18	13.4	10.6	23.8	14.9	13.2	20.3	15.3	13.2	26.1	15.1	14.1	24.7		West	BothPV
Central	IPV	30.1	25.5	33.1	33.5	32.1	38.4	29.6	24.7	30.5	32.9	28	38.7	31.2	23.3	31.7	35.4	32.1	36.4	38.9	36.1	42.8	21.7	20.7	27.1	32.1	31.9	42.4	29.2	23.2	32.9	27.6	24.8	33.8	34.4	26.1	35.7	24.8	23.6	32.9	33.6	30.4	35.5	32.6	28.5	33.4		Central	IPV
Southern	IPV	21.35	20.9	21.8	21.7	13.2	29.2	18.2	17.9	25.1	13.75	6.6	20.9	21.8	5.9	24.1	20.5	14.3	28.8	33.8	21.9	45.7	12.6	10.6	21.1	23.4	11.5	25.1	19.9	12.9	28.4	15	12.7	17.3	17.1	17.1	17.1	23.6	23.6	23.6	20.7	11.9	21.4	21.5	12.2	26.7		Southern	IPV
Eastern	IPV	22.25	17.2	26.4	15.25	10.5	17.4	24.25	15.4	28.3	16.3	13.9	19.2	22.25	14.9	23.9	18.7	10.4	22.3	23.05	17.8	29	17.1	15.3	20.1	19.8	16	26	19.65	14.7	24.1	23.6	14.4	26.9	16.4	11.1	22.1	18.2	14.6	22.5	20.55	15.4	24.7	20.1	15.8	23.9		Eastern	IPV
West	IPV	12.5	9.2	20	10.4	8.6	21.3	12.3	8.5	17.7	11.4	8	20.2	11.2	8.8	20	13	8.9	21.3	15.5	11.1	22.7	10.1	7.2	11	13.7	9.5	21.9	10.4	8.8	20	12.4	10.1	13.7	10.2	8.3	19.4	11.5	9.2	18.5	11.9	9.4	21.4	11.9	9.1	20.3		West	IPV
Central	SexPV	16.5	9.2	17	15.2	12	15.9	16.9	8.9	19.5	13.5	11	20.6	11.3	8.7	15.2	16.9	11.1	17.7	16.8	14.6	21	10.9	7.5	15	18.8	10	21	13.7	9.6	15.2	19	11.2	20.3	12	10.1	13.7	15.6	7.3	16.2	16	11.1	16.6	16.1	9.8	16.3		Central	SexPV
Eastern	SexPV	11.4	8	18.2	9.4	6	12.8	11	10	16.1	8.35	4.2	13.5	11.35	8.6	16.3	9	3.2	13.8	12.45	9.6	21.7	8.3	5.6	12.6	10.05	7	18.8	11.6	9.4	14.7	11.9	7.3	17.9	10.1	3.9	14.5	10.2	6.2	15.8	10.85	8.2	17.3	10.35	8.4	16.9		Eastern	SexPV
Southern	SexPV	16.85	15.8	17.9	6.5	6.3	11.6	13.5	10.8	15	9.7	6.6	12.8	8.3	6.9	12.5	12.7	7.9	14.2	18.55	18	19.1	6.9	3.4	8.3	9.4	7.8	14	11.9	6.4	12.1	9.4	3.2	15.6	10.3	10.3	10.3	12.2	12.2	12.2	8.5	5.1	13.2	10.1	8	12.9		Southern	SexPV
West	SexPV	8.1	5.6	9.4	5.7	3.8	7.7	6.6	5.9	8.6	7.5	5.6	10.8	8.1	5.4	8.3	6.6	4.7	10.3	8.8	7.4	10.7	6.2	3.8	7.2	6.9	5.6	9.3	6.3	3.6	8.6	7.4	6.9	9.6	4.4	2.6	6.2	7	5	8.4	7.7	6.2	8.3	7.7	5.9	8.4		West	SexPV
ESA	BothPV	28.65	24.1	33.5	20.9	17.6	24.7	27.9	23.8	32.2	21.1	15.95	27.4	26.3	23.2	30.4	24.5	16.4	28.3	33.1	23.3	38.25	23	14.5	24.3	25.1	20.8	31.7	26.2	21.6	30.8	28.55	16.95	32.05	21.5	12.9	28.6	27.3	19.3	29.2	25.8	22.4	32.8	26.1	21.7	31.8		ESA	BothPV
WCA	BothPV	20.85	16.2	36.1	23.8	13	38.6	19.45	15.6	31.2	21.8	13.7	36.6	20.25	15.3	35.5	24.1	14.7	40.2	25.25	17.1	44.4	14.25	11.2	28.7	21.9	16.7	33.8	21.55	13.1	35.7	18.55	12.8	31.7	21.6	11.4	37.3	18.1	13.9	32.5	23.15	13.9	38.6	21.45	14.2	36.7		WCA	BothPV
ESA	IPV	21.45	18.25	25.75	15.7	13.2	20.5	23.1	17.9	26.6	16.3	13.35	20.05	21.8	14.9	23.9	19.3	14.3	22.3	24.5	18	29.2	16.7	12.6	20.1	20.2	16	25.1	19.9	14.7	24.1	20.25	13.55	26.2	16.8	11.1	22.1	19.75	14.6	23.6	20.7	15.4	23.5	21.1	15.8	23.9		ESA	IPV
WCA	IPV	16.4	12.3	30.1	20.85	9.1	33.5	17	11.7	28.6	17.85	9.6	32.9	16.8	9.4	31.2	18.75	11.4	35	19.65	14	36.1	10.9	7.2	22.1	19.3	10.4	31.9	17.5	10.4	29.2	13.95	11	27.6	19.35	10.1	34.4	15.15	9.4	24.8	18.5	9.7	33.6	17.25	10.4	32.6		WCA	IPV
ESA	SexPV	13.8	8.4	18.05	8.2	6.3	11.9	11.3	10.3	15.8	8.35	4.8	13.15	10.7	8.3	16.1	10.3	7.2	13.8	15.4	9.7	20.4	7.5	5.6	11	9.4	7.1	15.1	11.9	9.4	13.1	11.9	5.25	16.9	10.3	3.9	14.5	11.2	6.2	15.8	9.6	8.2	15.4	10.1	8.4	14.9		ESA	SexPV
WCA	SexPV	8.85	8.1	12.9	7.1	5	12.8	7.95	6.6	11.7	9.5	5.7	13.5	8.2	6.7	11.3	9.65	4.8	16.9	10.2	7.7	14.6	7.05	5.4	9.3	9.35	5.7	12.3	8.55	5.3	13.5	9.45	6.9	11.2	6.25	4.1	13.7	7.4	5.8	13.1	8.85	7.4	12.8	8.5	7.1	12.9		WCA	SexPV
SSA	BothPV	26.8	16.2	36.1	22.3	13	38.6	26.3	15.6	31.2	21.1	13.7	36.6	25	15.3	35.5	24.5	14.7	40.2	29.95	17.1	44.4	20.3	11.2	28.7	25	16.7	33.8	24.8	13.1	35.7	26.05	12.8	31.7	21.5	11.4	37.3	21.3	13.9	32.5	25.8	13.9	38.6	25.2	14.2	36.7		SSA	BothPV
SSA	IPV	21	12.3	30.1	17.2	9.1	33.5	21	11.7	28.6	16.45	9.6	32.9	21	9.4	31.2	19.3	11.4	35	22.3	14	36.1	15.7	7.2	22.1	20.2	10.4	31.9	19.9	10.4	29.2	17.25	11	27.6	17.1	10.1	34.4	18.35	9.4	24.8	20.7	9.7	33.6	20.3	10.4	32.6		SSA	IPV
SSA	SexPV	9.45	8.1	12.9	7.7	5	12.8	10.3	6.6	11.7	9.05	5.7	13.5	8.7	6.7	11.3	10.3	4.8	16.9	12.3	7.7	14.6	7.2	5.4	9.3	9.4	5.7	12.3	9.6	5.3	13.5	10.2	6.9	11.2	9.9	4.1	13.7	8.6	5.8	13.1	9.4	7.4	12.8	8.7	7.1	12.9		SSA	SexPV
[truncated: 15 more columns]
