# Supplementary material for: Intimate partner violence against adolescents and young women in sub-Saharan Africa: who is most vulnerable?
Source: Reprod Health. 2021 Jun 17;18(Suppl 1):119. doi: 10.1186/s12978-021-01077-z (PMC8210343; doi:10.1186/s12978-021-01077-z)
Supplement: Supplementary file 3 — Additional file 3: Table S3. Attitudes towards wife beating among AYW by country and stratifiers, SSA. [file 12978_2021_1077_MOESM3_ESM.xlsx]

## Sheet: Table S3
a	swperPrimary	ci_lbPrimary	ci_ubPrimary	swperSecondary	ci_lbSecondary	ci_ubSecondary	swperTertile1	ci_lbTertile1	ci_ubTertile1	swperTertile2	ci_lbTertile2	ci_ubTertile2	swperTertile3	ci_lbTertile3	ci_ubTertile3	swperRural	ci_lbRural	ci_ubRural	swperUrban	ci_lbUrban	ci_ubUrban	swpera15_24	ci_lba15_24	ci_uba15_24	unwgtna15_24		Country	Primary % (95% CI)	Secondary + % (95% CI)		Quintile 1 % (95% CI)	Quintile 5 % (95% CI)		Rural % (95% CI)	Urban % (95% CI)		Overal % (95% CI)	N
Angola	64	60	67.8	74.9	70.1	79.1	58.2	53.2	63.1	66.2	61.7	70.4	85.6	80.5	89.6	59.5	54.3	64.6	73.4	69.4	77.1	68	64.7	71.2	2207		Angola	64.0 [60.0,67.8]	74.9 [70.1,79.1]	0.001	58.2 [53.2,63.1]	85.6 [80.5,89.6]	0.001	59.5 [54.3,64.6]	73.4 [69.4,77.1]	0.001	68.0 [64.7,71.2]	2207
Cameroon	45.7	42.6	48.9	50.8	46.8	54.7	45.1	40.7	49.5	44.6	39.8	49.5	53.8	49.7	57.9	43	39.3	46.7	53.3	49.8	56.9	47.7	45	50.5	2803		Cameroon	45.7 [42.6,48.9]	50.8 [46.8,54.7]	0.03	45.1 [40.7,49.5]	53.8 [49.7,57.9]	0.001	43.0 [39.3,46.7]	53.3 [49.8,56.9]	0.001	47.7 [45.0,50.5]	2803
Gabon	35	27.5	43.4	43.7	37.3	50.3	38.7	32.8	45	46.1	37.2	55.2	37.5	26.8	49.5	35.8	28.8	43.5	42.5	36.5	48.9	41.6	36.3	47.1	953		Gabon	35.0 [27.5,43.4]	43.7 [37.3,50.3]	0.097	38.7 [32.8,45.0]	37.5 [26.8,49.5]	0.544	35.8 [28.8,43.5]	42.5 [36.5,48.9]	0.176	41.6 [36.3,47.1]	953
Chad	23	20.4	25.7	19.3	15.6	23.6	20.9	17.5	24.8	22.3	19.1	25.8	24.1	20.7	27.8	22.2	19.6	25	23	18.7	27.8	22.3	20.1	24.8	3894		Chad	23.0 [20.4,25.7]	19.3 [15.6,23.6]	0.128	20.9 [17.5,24.8]	24.1 [20.7,27.8]	0.171	22.2 [19.6,25.0]	23.0 [18.7,27.8]	0.77	22.3 [20.1,24.8]	3894
CongoDRC	21.4	18.3	24.7	18.3	15.5	21.5	21	17.1	25.6	19.7	16.8	23.1	18.8	15.6	22.4	21.3	18.3	24.6	16.9	13.9	20.2	20	17.7	22.5	3094		CongoDRC	21.4 [18.3,24.7]	18.3 [15.5,21.5]	0.126	21.0 [17.1,25.6]	18.8 [15.6,22.4]	0.884	21.3 [18.3,24.6]	16.9 [13.9,20.2]	0.054	20.0 [17.7,22.5]	3094
Mozambique	86.2	83.5	88.5	89.1	84	92.7	87.2	82.8	90.7	85.8	81.5	89.3	87.5	83.6	90.6	86.6	83.6	89.1	87.4	82.8	90.9	86.8	84.4	89	1580		Mozambique	86.2 [83.5,88.5]	89.1 [84.0,92.7]	0.254	87.2 [82.8,90.7]	87.5 [83.6,90.6]	0.468	86.6 [83.6,89.1]	87.4 [82.8,90.9]	0.764	86.8 [84.4,89.0]	1580
Malawi	79.8	77.9	81.6	86.4	83.6	88.8	79.2	76.5	81.6	80.9	78.3	83.3	85.4	82.7	87.8	80.4	78.6	82.1	87	82.8	90.3	81.3	79.6	82.8	4888		Malawi	79.8 [77.9,81.6]	86.4 [83.6,88.8]	0.001	79.2 [76.5,81.6]	85.4 [82.7,87.8]	0.002	80.4 [78.6,82.1]	87.0 [82.8,90.3]	0.006	81.3 [79.6,82.8]	4888
Kenya	75.3	72.9	77.4	84	81.3	86.4	72.4	69.8	74.9	76.4	72.8	79.6	86.5	83.2	89.2	74.8	72.5	77	83.4	80.4	86	78.6	76.7	80.3	3827		Kenya	75.3 [72.9,77.4]	84.0 [81.3,86.4]	0.001	72.4 [69.8,74.9]	86.5 [83.2,89.2]	0.001	74.8 [72.5,77.0]	83.4 [80.4,86.0]	0.001	78.6 [76.7,80.3]	3827
Comoros	56.2	49	63.1	58.1	51.7	64.3	59.1	49.1	68.3	51.6	44.3	58.9	62.1	54.5	69.1	55.1	48.8	61.3	61.6	55	67.8	57.1	52.2	61.7	742		Comoros	56.2 [49.0,63.1]	58.1 [51.7,64.3]	0.689	59.1 [49.1,68.3]	62.1 [54.5,69.1]	0.142	55.1 [48.8,61.3]	61.6 [55.0,67.8]	0.156	57.1 [52.2,61.7]	742
Rwanda	52.7	48.8	56.5	71	63.7	77.4	47.4	42.3	52.6	52	45.6	58.3	75.3	69.7	80.2	52.3	48.6	56.1	76	69.3	81.7	56.4	52.9	59.7	968		Rwanda	52.7 [48.8,56.5]	71.0 [63.7,77.4]	0.001	47.4 [42.3,52.6]	75.3 [69.7,80.2]	0.001	52.3 [48.6,56.1]	76.0 [69.3,81.7]	0.001	56.4 [52.9,59.7]	968
Uganda	41.6	39.1	44.2	53.4	49	57.7	39.6	36.2	43.2	45.2	41.6	48.9	52.9	47.9	57.9	42.6	40.1	45.1	55.2	49.5	60.8	45.5	43.1	47.8	3294		Uganda	41.6 [39.1,44.2]	53.4 [49.0,57.7]	0.001	39.6 [36.2,43.2]	52.9 [47.9,57.9]	0.001	42.6 [40.1,45.1]	55.2 [49.5,60.8]	0.001	45.5 [43.1,47.8]	3294
Zambia	40.9	37.2	44.7	49.9	45.3	54.4	33.2	29.5	37	42.8	38.1	47.6	65.7	59.2	71.6	36.2	32.8	39.7	59.5	54.2	64.6	44.8	41.8	47.8	2297		Zambia	40.9 [37.2,44.7]	49.9 [45.3,54.4]	0.002	33.2 [29.5,37.0]	65.7 [59.2,71.6]	0.001	36.2 [32.8,39.7]	59.5 [54.2,64.6]	0.001	44.8 [41.8,47.8]	2297
Burundi	34.4	31.6	37.4	40.3	33.7	47.2	32.6	28.8	36.6	34.8	30.6	39.2	40.3	34.8	46.2	35.3	32.4	38.2	35.4	28.2	43.4	35.3	32.6	38.1	1752		Burundi	34.4 [31.6,37.4]	40.3 [33.7,47.2]	0.108	32.6 [28.8,36.6]	40.3 [34.8,46.2]	0.262	35.3 [32.4,38.2]	35.4 [28.2,43.4]	0.973	35.3 [32.6,38.1]	1752
Tanzania	32	29.3	34.7	42.9	37	48.9	31.6	27.9	35.5	31.5	27.4	36	40.3	35.2	45.5	32.7	29.8	35.7	38.3	33.7	43.2	34.1	31.6	36.6	2146		Tanzania	32.0 [29.3,34.7]	42.9 [37.0,48.9]	0.001	31.6 [27.9,35.5]	40.3 [35.2,45.5]	0.002	32.7 [29.8,35.7]	38.3 [33.7,43.2]	0.045	34.1 [31.6,36.6]	2146
Ethiopia	29.4	25.7	33.3	54.5	47.3	61.5	24.6	20	29.9	31.6	26.4	37.3	47	41.1	53	29.2	25.5	33.2	59.3	50.3	67.8	33.4	29.9	37.2	2298		Ethiopia	29.4 [25.7,33.3]	54.5 [47.3,61.5]	0.001	24.6 [20.0,29.9]	47.0 [41.1,53.0]	0.001	29.2 [25.5,33.2]	59.3 [50.3,67.8]	0.001	33.4 [29.9,37.2]	2298
SouthAfrica	89.4	76.8	95.6	93.1	87.5	96.3	89.7	81.1	94.7	93.2	83.9	97.3	97.8	85.9	99.7	86.5	78.1	92	94.6	88.1	97.6	92.5	87.7	95.5	315		SouthAfrica	89.4 [76.8,95.6]	93.1 [87.5,96.3]	0.427	89.7 [81.1,94.7]	97.8 [85.9,99.7]	0.251	86.5 [78.1,92.0]	94.6 [88.1,97.6]	0.052	92.5 [87.7,95.5]	315
Namibia	50.8	41.2	60.3	69.7	62.9	75.7	49.1	39.2	59	66.2	56.6	74.6	78.7	68.3	86.4	52.9	44.7	61	72.1	63.7	79.3	63.5	57.7	68.9	452		Namibia	50.8 [41.2,60.3]	69.7 [62.9,75.7]	0.001	49.1 [39.2,59.0]	78.7 [68.3,86.4]	0.001	52.9 [44.7,61.0]	72.1 [63.7,79.3]	0.001	63.5 [57.7,68.9]	452
Zimbabwe	41	35.5	46.8	55.1	50.8	59.4	43.3	38.2	48.6	49.7	44	55.5	61.5	55.2	67.5	46.6	42.5	50.6	61.8	55.1	68.1	50.7	47.3	54.2	1477		Zimbabwe	41.0 [35.5,46.8]	55.1 [50.8,59.4]	0.001	43.3 [38.2,48.6]	61.5 [55.2,67.5]	0.001	46.6 [42.5,50.6]	61.8 [55.1,68.1]	0.001	50.7 [47.3,54.2]	1477
Togo	60.8	56.3	65.2	75.4	69.6	80.3	54.6	48.5	60.5	69.4	63.7	74.5	72.9	65.9	79	61.7	57.2	66.1	73	65.7	79.3	65.7	61.9	69.4	1107		Togo	60.8 [56.3,65.2]	75.4 [69.6,80.3]	0.001	54.6 [48.5,60.5]	72.9 [65.9,79.0]	0.001	61.7 [57.2,66.1]	73.0 [65.7,79.3]	0.01	65.7 [61.9,69.4]	1107
Benin	63.8	59.9	67.6	71.4	67.1	75.4	63	57.3	68.4	63.4	58.8	67.9	71.9	67	76.3	64.2	60	68.2	68.4	62.6	73.7	65.6	62.3	68.8	2584		Benin	63.8 [59.9,67.6]	71.4 [67.1,75.4]	0.005	63.0 [57.3,68.4]	71.9 [67.0,76.3]	0.016	64.2 [60.0,68.2]	68.4 [62.6,73.7]	0.238	65.6 [62.3,68.8]	2584
Nigeria	54.8	51.9	57.8	75.1	72.4	77.6	53.1	49.6	56.7	62.6	59.1	65.9	82	78.3	85.2	55.6	52.8	58.3	78.2	74.9	81.2	61.7	59.4	63.8	6289		Nigeria	54.8 [51.9,57.8]	75.1 [72.4,77.6]	0.001	53.1 [49.6,56.7]	82.0 [78.3,85.2]	0.001	55.6 [52.8,58.3]	78.2 [74.9,81.2]	0.001	61.7 [59.4,63.8]	6289
BurkinaFaso	52.8	50	55.5	66.9	60.7	72.6	51.8	47.4	56.2	51	47.4	54.5	59.1	55.1	63	51.5	48.6	54.4	63.5	58.1	68.5	53.9	51.3	56.5	3728		BurkinaFaso	52.8 [50.0,55.5]	66.9 [60.7,72.6]	0.001	51.8 [47.4,56.2]	59.1 [55.1,63.0]	0.001	51.5 [48.6,54.4]	63.5 [58.1,68.5]	0.001	53.9 [51.3,56.5]	3728
CotedIvoire	43	38.7	47.4	56.3	46	66.2	41.5	35.2	48.1	42.8	36.5	49.5	50.3	43.4	57.2	40.9	35.7	46.4	49.7	43.3	56.1	44.5	40.4	48.7	1512		CotedIvoire	43.0 [38.7,47.4]	56.3 [46.0,66.2]	0.015	41.5 [35.2,48.1]	50.3 [43.4,57.2]	0.018	40.9 [35.7,46.4]	49.7 [43.3,56.1]	0.041	44.5 [40.4,48.7]	1512
Senegal	37.3	34.3	40.5	54.1	49.1	59	26.2	23.2	29.4	48.2	43.9	52.4	64.6	58.3	70.5	35.3	32.3	38.4	56.8	51.7	61.8	41.6	38.9	44.3	2570		Senegal	37.3 [34.3,40.5]	54.1 [49.1,59.0]	0.001	26.2 [23.2,29.4]	64.6 [58.3,70.5]	0.001	35.3 [32.3,38.4]	56.8 [51.7,61.8]	0.001	41.6 [38.9,44.3]	2570
Niger	39.1	36	42.3	40.2	33.1	47.8	41.5	36.4	46.7	35.3	31.4	39.5	41.4	36.5	46.5	37.8	34.5	41.2	48.5	41.3	55.8	39.2	36.1	42.3	2920		Niger	39.1 [36.0,42.3]	40.2 [33.1,47.8]	0.763	41.5 [36.4,46.7]	41.4 [36.5,46.5]	0.251	37.8 [34.5,41.2]	48.5 [41.3,55.8]	0.006	39.2 [36.1,42.3]	2920
SieraLeone	28.9	25.9	32.1	33.5	28.6	38.8	27.1	22.8	32	29.3	24.9	34.1	35.1	29.9	40.7	28.4	25	32.1	35.2	30.2	40.6	30.1	27.3	33.1	2299		SieraLeone	28.9 [25.9,32.1]	33.5 [28.6,38.8]	0.077	27.1 [22.8,32.0]	35.1 [29.9,40.7]	0.037	28.4 [25.0,32.1]	35.2 [30.2,40.6]	0.031	30.1 [27.3,33.1]	2299
Mali	17.1	14.7	19.8	20.4	16.5	25.1	17.9	13.8	22.8	17.9	14.6	21.6	17.9	14.6	21.8	17.6	15.1	20.4	19.1	14.7	24.6	17.9	15.7	20.4	2433		Mali	17.1 [14.7,19.8]	20.4 [16.5,25.1]	0.139	17.9 [13.8,22.8]	17.9 [14.6,21.8]	0.345	17.6 [15.1,20.4]	19.1 [14.7,24.6]	0.572	17.9 [15.7,20.4]	2433
